# Supplementary material for: Returning to Leisure Activity Post-Stroke: Barriers and Facilitators to Engagement
Source: Int J Environ Res Public Health. 2022 Nov 7;19(21):14587. doi: 10.3390/ijerph192114587 (PMC9657985; doi:10.3390/ijerph192114587)
Supplement: Supplementary file 1 [file ijerph-19-14587-s001.zip]

Archive with 1 entries (1 files):
- ijerph-1966945-supplementary.pdf
